# Supplementary material for: Single‐Cell and Spatial Transcriptomics Delineate the Microstructure and Immune Landscape of Intrahepatic Cholangiocarcinoma in the Leading‐Edge Area
Source: Adv Sci (Weinh). 2024 Dec 24;12(7):2412740. doi: 10.1002/advs.202412740 (PMC11831447; doi:10.1002/advs.202412740)
Supplement: Supplementary file 2 — Supporting Information [file ADVS-12-2412740-s002.xlsx]

## Sheet: Table S1
Table S1.Clinical information of the samples used in this study
Sample_ID	Gender	Age	Date of surgery	Tumor number	Size(cm)	Tumor differentiation(low grade,median grade,high grade)	lymph node metastasis	cirrhosis	HBV infection	HCV infection	Patient with fatty liver	Used for single-cell sequencing(location information)	Used for spatial transcriptomes(location information)
P1	male	52	2022-07-01	>=3	4x5x6.6	unidentified	no	yes	positive	negative	no	yes(L)	yes(L)
P2	female	47	2022-07-05	2	4x2.7x2	M-L	yes	no	negative	negative	no	yes(L)	yes(L)
P3	male	30	2022-09-14	1	16.5x15x9	L	yes	no	negative	negative	yes	yes(N,L,T)	yes(L)
P5	female	67	2022-12-23	1	5×3.5×3	L	no	no	positive	negative	yes	yes(N,L,T)	yes(L)
P6	female	48	2023-02-11	1	6.5x4x3.5	L	no	no	positive	negative	yes	yes(N,L,T)	yes(L)
P7	female	67	2023-03-26	1	6x4.5x4	M	no	no	negative	negative	yes	yes(N,L,T)	no
P8	female	64	2023-04-07	1	5.5×5×5	L	no	no	negative	negative	yes	yes(N,L,T)	no
P10	female	59	2023-08-30	1	3x2.5x2.5	L	yes	no	negative	negative	no	yes(N,L,T)	no
P11	female	59	2023-11-03	1	5x3.5x3	M-L	no	no	negative	negative	yes	yes(N,L,T)	no

## Sheet: Table S2
Table S2. The gene set involved in this study
Naive_score_for_sc	Exhausted_Score_for_sc	Cytotoxic_Score_for_sc	Antigen_processing_and_presentation_for_sc	Immune_suppressive_for_sc	Dendritic_cell_differentation_for_sc	Co-stimulation_signature_for_sc	TLS_signature_for_ST_for_sc	CD8_naive_for_ST	cDC1_for_ST	Proliferating_signature_for_ST	NK_signature_for_ST	Other_CD8T_sig_for_ST	MAIT_sig_for_ST
CCR7	PDCD1	NKG7	AP1M2	CD274	DHRS2	CD40	FDCSP	ANK3	CLNK	TPX2	GNLY	GZMK	CCL20
TCF7	TIGIT	PRF1	ACTR1B	PDCD1LG2	LILRB2	CD80	CR2	BACH2	CADM1	MKI67	KLRF1	CCL5	SLC4A10
LEF1	LAG3	GZMA	ACTR1A	CD200	CEBPB	CD86	CXCL13	IFNG-AS1	CLEC9A	UBE2C	KLRD1	THEMIS	ME1
SELL	HAVCR2	GZMB	BCAP31	IDO1	UBD	CD83	LTF	NELL2	DNASE1L3	TOP2A	TRDC	CD8A	ZBTB16
	CTLA4	GZMK	PSME3	EBI3	BATF		CD52	LEF1	C1orf54	HMGA1	GZMB	GZMA	CEBPD
		GZMH	PSMD14	IL4I1	LILRB1		MS4A1	PDE3B	WDFY4	HMGA2	FGFBP2	LINC01934	PLCB1
			CLEC4M	SOCS1	BATF2		CCL19	CCR7	IDO1		XCL2	CD3D	IL4I1
			SEC24B	SOCS2	CCR7		LTB	PCAT1	RUBCNL		IFNG	TOX	AFF3
			IFI30	SOCS3	ZBTB46		CORO1A	SERINC5	CPNE3		CCL4	TNIP3	NFKBIA
			SEC23A		CSF2		CD79B	GPR183	RAB7B		LINGO2	CD8B
			DCTN2		AGER		TXNIP	ARHGAP15	MIR924HG		TXK	NELL2
			CENPE		F2RL1		CD19	EPHA4	AC099560.1		CCL3	CD2
			DCTN6		FCGR2B		LIMD2	FOXP1	XCR1		NCAM1	CD3G
			SEC24A		FLT3		CD37	P2RY8	CCDC26		PDGFD	BCL11B
			KIF2C		GAS6		ARHGAP45	CDC14A	SDK1		HOPX	BICDL1
			KIF3A		GATA1		BLK	CASK	THRB		YES1	TRBC2
			DCTN3		TMEM176B		TMC8	IL7R	C1orf21		C1orf21	CLEC2D
			CHUK		HLA-G		CCL21	BICDL1			LINC02384	KLRK1
			OSBPL1A		HMGB1		PTPN6	NIBAN1			XCL1	PTPN22
			AP2M1		RBPJ		ATP2A3	PGAP1			CEMIP2	TRAC
			AP1S1		IL4		IGHM	MCUB			SH2D1B	INPP4B
			AP2S1		IRF4		SPIB	TCF7			AUTS2	GZMH
			CLTA		LGALS9		TMSB4X	LMNA			IL12RB2	CRTAM
			CLTC		AC005840.1		CXCR4	TAFA1			KLRB1	CD3E
			PSMB11		LYN		NCF1	NR3C2			FCGR3A	CD96
			AP1S3		MIR155		CD79A	PATJ			ZBTB16	CBLB
			DYNLL2		MIR223		ARHGAP9	RIPOR2			TYROBP	SKAP1
			PSMA8		TREM2		DEF6	CAMK4			KCNQ5	ITM2A
			CTSD		TMEM176A		EVL	MAML2			ABCB1	HNRNPLL
			CTSE		BATF3		TBC1D10C	AKT3			CD38	DTHD1
			CTSL		AXL		RASAL3	RASGRF2				FYN
			CTSV		PRTN3		INPP5D	MGAT5				PPP1R16B
			CTSS		PSEN1		RNASET2	IMMP2L				NKG7
			CYBA		RELB		RASGRP2	DOCK9
			CYBB		CCL19		TNFRSF13C	CMSS1
			AP2A1		AZI2		RAC2	CD55
			AP2A2		SPI1		CD22	SLCO3A1
			AP1B1		TGFB1		ARHGEF1	INPP4B
			AP2B1		TGFBR2		TRAF3IP3	ANTXR2
			ACE		TRAF6		HLA-DQB1
			DCTN1		TRPM2		CD53
			AP1G1		CAMK4		ARHGAP4
			DYNC1H1		DCSTAMP		TRBC2
			DYNC1I1				POU2AF1
			DYNC1I2				TRAF5
			DYNC1LI2				OGA
			DNM2				FCRL3
			FCER1G				HLA-DQA1
			FCGR1A
			FCGR1B
			FCGR2B
			SEC31A
			KIFAP3
			PSME4
			KIF4A
			KIF26A
			KIF4B
			PYCARD
			RACGAP1
			PDIA3
			HFE
			CD209
			HLA-A
			HLA-B
			HLA-C
			HLA-DMA
			HLA-DMB
			HLA-DOA
			HLA-DOB
			HLA-DPA1
			HLA-DPB1
			HLA-DQA1
			HLA-DQA2
			HLA-DQB1
			HLA-DQB2
			HLA-DRA
			HLA-DRB1
			HLA-DRB3
			HLA-DRB4
			HLA-DRB5
			HLA-E
			HLA-F
			HLA-G
			HLA-H
			MR1
			IKBKB
			ITGAV
			ITGB5
			ARF1
			KIF2A
			KIF3C
			KIF5A
			KLC1
			KIF11
			KIF22
			LAG3
			LNPEP
			NCF2
			NCF4
			CD207
			CLEC4A
			SAR1B
			DYNC1LI1
			DCTN4
			ERAP1
			TREM2
			MARCHF1
			TAPBPL
			ACTR10
			LGMN
			B2M
			PSMA1
			PSMA2
			PSMA3
			PSMA4
			PSMA5
			PSMA6
			PSMA7
			PSMB1
			PSMB2
			PSMB3
			PSMB4
			PSMB5
			PSMB6
			PSMB7
			PSMB8
			PSMB9
			PSMB10
			KIF15
			PSMC1
			PSMC2
			PSMC3
			PSMC4
			PSMC5
			PSMC6
			PSMD1
			PSMD2
			PSMD3
			PSMD4
			PSMD5
			PSMD7
			PSMD8
			PSMD9
			PSMD10
			PSMD11
			PSMD12
			PSMD13
			PSME1
			PSME2
			SEC13
			ERAP2
			SH3GL2
			KLC2
			NCF1
			SLC11A1
			SPTBN2
			TAP1
			TAP2
			TAPBP
			TRAF6
			RAB7A
			CALR
			KIF18A
			CANX
			CAPZA1
			CAPZA2
			CAPZB
			RILP
			DCTN5
			KIF2B
			IKBKG
			DYNLL1
			VAMP8
			CTSF
			SNAP23
			AP1S2
			AP1M1
			VAMP3
			CAPZA3
			KIF3B
			CD36
			PSMF1
			AC027237.1
			SEC22B
			SEC24C
			CD74
			PSMD6
			SEC24D

## Sheet: Table S3
Table S3.The antibodies and their concentrations involved in this study
REAGENT or RESOURCE	SOURCE	IDENTIFIER
Antibodies(concentration)
CK7(1:500)	Protein tech	66483-1-Ig
CK19(1:1000)	Protein tech	10712-1-AP
CD4(1:200)	CST	#48274
CD31(1:300)	Servicebio	GB113151-100
CLEC9A(1:400)	HUABIO	ER1906-42
CD11c(1:400)	Servicebio	GB11059
Ki-67(1:1000)	Protein tech	27309-1-AP
TCF7(1:400)	Protein tech	14464-1-AP
PanCK(1:3000)	Protein tech	264111-1-AP
CD161(1:500)	HUABIO	HA601063
VEGFA(1:200)	HUABIO	ET1604-28
POSTN(1:6000)	Protein tech	66491-1-Ig
NKG2D(1:500)	Abcam	ab302907
Collagen Type I(1:10000)	Protein tech	67288-1-Ig
